# Supplementary material for: Influence of Selected Factors on Biofilm Formation by Salmonella enterica Strains
Source: Microorganisms. 2020 Dec 25;9(1):43. doi: 10.3390/microorganisms9010043 (PMC7824446; doi:10.3390/microorganisms9010043)
Supplement: Supplementary file 1 [file microorganisms-09-00043-s001.zip]

Archive with 2 entries (2 files):
- Białucha A. et al. - Fig. 2 Supplement.tif
- Białucha A. et al. - Fig. 1 Supplement.tif
